# Supplementary material for: A Novel Insight into Screening for Antioxidant Peptides from Hazelnut Protein: Based on the Properties of Amino Acid Residues
Source: Antioxidants (Basel). 2022 Jan 6;11(1):127. doi: 10.3390/antiox11010127 (PMC8772696; doi:10.3390/antiox11010127)
Supplement: Supplementary file 1 [file antioxidants-11-00127-s001.zip]

Archive with 1 entries (1 files):
- antioxidants-1504938-supplementary.pdf
